# Supplementary material for: Phylogenetic Marker Selection and Protein Sequence Analysis of the ORF5 Gene Product of Grapevine Virus A
Source: Plants (Basel). 2022 Apr 20;11(9):1118. doi: 10.3390/plants11091118 (PMC9104223; doi:10.3390/plants11091118)
Supplement: Supplementary file 1 [file plants-11-01118-s001.zip]

Archive with 1 entries (1 files):
- supplementary tables.pdf
